# Supplementary material for: High-Density SNP Mapping of the HLA Region Identifies Multiple Independent Susceptibility Loci Associated with Selective IgA Deficiency
Source: PLoS Genet. 2012 Jan 26;8(1):e1002476. doi: 10.1371/journal.pgen.1002476 (PMC3266887; doi:10.1371/journal.pgen.1002476)
Supplement: Table S2 — Power to detect the association of recombinant haplotypes with IgAD. Power to detect the association of the observed recombinant haplotypes with IgAD in our combined cohort of 772 patients and 1,976 controls. Power calculations were performed assuming a multiplicative model and a disease incidence of 1∶500. The relative risk of each recombinant haplotype was estimated to be identical to the relative risk observed for the respective extended risk haplotype. GRR, genotype relative risk. (XLS) [file pgen.1002476.s003.xls]

## Sheet: Sheet1
Recombinant HLA haplotypes		N	Risk haplotype frequency in controls	GRR	Power
					Significance level (α)
					0.05	0.001	5 x 10-5	5 x 10-8
DRB1*0301	Recombinant DRB1*0301 (non-B*0801)	273	0.0453	2.88	100	100	100	100
	Recombinant B*0801 (non-DRB1*0301)	106	0.0182	2.88	100	100	96	50
DRB1*07	Recombinant DRB1*07 (non-DQB1*02)	162	0.0259	2.76	100	100	100	81
DRB1*0102	Recombinant DRB1*0102 (non-B*1402)	47	0.004	6.9	100	100	98	48
	DRB1*0101-DQB1*05	786	0.1444	6.9	100	100	100	100
DRB1*15	Recombinant DRB1*15 (non-B*0702)	294	0.9299	7.42	100	100	100	100
