# Supplementary material for: High-Density SNP Mapping of the HLA Region Identifies Multiple Independent Susceptibility Loci Associated with Selective IgA Deficiency
Source: PLoS Genet. 2012 Jan 26;8(1):e1002476. doi: 10.1371/journal.pgen.1002476 (PMC3266887; doi:10.1371/journal.pgen.1002476)
Supplement: Table S3 — Final set of SNPs used for the reconstruction of the extended haplotypes. List of SNPs in the HLA locus selected to reconstruct the extended haplotypes. Chromosomal positions are based on the NCBI Build 36 (hg 18) assembly. (XLS) [file pgen.1002476.s004.xls]

## Sheet: Sheet1
HLA Class I			HLA Class III			HLA Class II
Chr	SNP	Genomic Position	Chr	SNP	Genomic Position	Chr	SNP	Genomic Position
6	rs2844697	31040288	6	rs2395029	31539759	6	rs743862	32489917
6	rs1634718	31080844	6	rs6940467	31550116	6	rs9268542	32492699
6	rs4248154	31110595	6	rs3093983	31604904	6	rs3135338	32509195
6	rs9380215	31157634	6	rs2242660	31705732	6	rs7356880	32509305
6	rs2517403	31174988	6	rs2844463	31723146	6	rs2395185	32541145
6	rs3094212	31193749	6	rs6941112	32054593	6	rs660895	32685358
6	rs3130564	31209653	6	rs3134945	32254470	6	rs9271366	32694832
6	rs3094663	31215066				6	rs2187668	32713862
6	rs1265086	31217861				6	rs1063355	32735692
6	rs130072	31220463				6	rs9275184	32762692
6	rs2239524	31233548				6	rs5000634	32771542
6	rs3130933	31240064				6	rs9357152	32772938
6	rs1265159	31248026				6	rs10484561	32773398
6	rs3868075	31275794				6	rs2856705	32778934
6	rs3130473	31307187				6	rs2858331	32789255
6	rs3095250	31316319				6	rs3892710	32790840
6	rs3130696	31351863
6	rs3873379	31370148
6	rs10484554	31382534
6	rs3134792	31420305
6	rs2523589	31435313
6	rs2596551	31440218
6	rs9266722	31457901
6	rs1131896	31487094
6	rs2848713	31492458
6	rs2524279	31500885
