# Supplementary material for: High-Density SNP Mapping of the HLA Region Identifies Multiple Independent Susceptibility Loci Associated with Selective IgA Deficiency
Source: PLoS Genet. 2012 Jan 26;8(1):e1002476. doi: 10.1371/journal.pgen.1002476 (PMC3266887; doi:10.1371/journal.pgen.1002476)
Supplement: Table S4 — HLA typing information in IgAD patients. Shown is the number of IgAD patients from each case-control series where 2-digit or 4-digit HLA typing information for the HLA-B, -DRB1 and -DQB1 alleles was available. N, Number of patients included in the study after applying all quality control filters. (XLS) [file pgen.1002476.s005.xls]

## Sheet: Sheet1
		HLA-B		HLA-DRB1		HLA-DQB1
Case-control Series	N	2-digit	4-digit	2-digit	4-digit	2-digit	4-digit
Sweden/ Iceland	430	169	241	169	241	410	0
Spain	256	0	0	0	124	228	0
Finland	86	79	0	79	0	79	0
Total		489		613		717
