# Supplementary material for: High-Density SNP Mapping of the HLA Region Identifies Multiple Independent Susceptibility Loci Associated with Selective IgA Deficiency
Source: PLoS Genet. 2012 Jan 26;8(1):e1002476. doi: 10.1371/journal.pgen.1002476 (PMC3266887; doi:10.1371/journal.pgen.1002476)
Supplement: Table S5 — Performance of the HLA imputation method on the training and validation sets. Performance of the imputation method for estimating the HLA-B, -DRB1 and -DQB1 alleles in this study. Accuracy of the method was estimated by calculating the sensitivity, specificity and positive predictive value (PPV) in the training set (consisting of 410, 534 and 638 individuals with known HLA-B, -DRB1 and -DQB1 typing information, respectively) and an independent validation set (consisting of 79 individuals). (XLS) [file pgen.1002476.s006.xls]

## Sheet: Sheet1
		Training set						Validation set
	HLA allele	True positives	False positives	False negatives	Sensitivity (%)	Specificity (%)	PPV (%)	True positives	False positives	False negatives	Sensitivity (%)	Specificity (%)	PPV (%)
HLA-B	B*0702	59	0	6	90.7692	100	100	4	0	4	50	100	100
	B*0801	227	2	1	99.5614	99.6593	99.1266	38	0	0	100	100	100
	B*14	36	0	4	90	100	100	4	0	0	100	100	100
	B*1501	31	0	2	93.9394	100	100	3	0	0	100	100	100
	B*3501	32	0	20	61.5385	100	100	33	1	3	91.6667	99.1736	97.0588
	B*4402	43	0	0	100	100	100	11	0	0	100	100	100
	B*4403	12	0	0	100	100	100	-	-	-	-	-	-
	B*44	98	2	3	97.0297	99.7167	98	11	0	0	100	100	100
	B*5701	25	2	0	100	99.7472	92.5926	2	0	0	100	100	100
HLA-DRB1	DRB1*0101	85	10	1	98.8372	99.0119	89.4737	53	2	0	100	98	96.3636
	DRB1*0102	58	7	2	96.6667	99.3062	89.2308	4	0	0	100	100	100
	DRB1*01	203	17	3	98.5437	98.3317	92.2727	57	2	0	100	97.9167	96.6102
	DRB1*03	307	2	3	99.0323	99.7403	99.3528	42	1	0	100	99.1379	97.6744
	DRB1*0401	32	2	0	100	99.7906	94.1176	-	-	-	-	-	-
	DRB1*0403	5	0	1	83.3333	100	100	-	-	-	-	-	-
	DRB1*0404	35	0	3	92.1053	100	100	-	-	-	-	-	-
	DRB1*04	114	2	6	95	99.7906	98.2759	4	0	0	100	100	100
	DRB1*07	203	4	7	96.6667	99.5449	98.0676	20	0	0	100	100	100
	DRB1*15	23	0	0	100	100	100	2	0	0	100	100	100
HLA-DQB1	DQB1*02	556	6	22	96.1938	99.1792	98.9324	58	1	1	98.3051	98.9796	98.3051
	DQB1*03	242	61	9	96.4143	94.4495	79.868	3	1	13	18.75	99.2308	75
